# Supplementary material for: Prolonging somatic cell proliferation through constitutive hox gene expression in C. elegans
Source: Nat Commun. 2023 Oct 27;14:6850. doi: 10.1038/s41467-023-42644-1 (PMC10611754; doi:10.1038/s41467-023-42644-1)
Supplement: Supplementary file 5 — Supplementary Data 2 [file 41467_2023_42644_MOESM5_ESM.xlsx]

## Sheet: Sheet1
	Table S2. List of C. elegans strains used.
Strain	Genotype	Description
AH5100	lin-39(zh120); swIs79[ajm-1::gfp]; zh616.1[hs-16p::zif-1]	ZIF-1 induced degradation of LIN-39 (Fig.1)
AH5101	lin-39(zh120); swIs79[ajm-1::gfp]; zh616.2[hs-16p::zif-1]	ZIF-1 induced degradation of LIN-39 (Fig.1)
AH6145	zhIs167[egl-17p>lin-39::gfp]; he317[eft-3p>Lox2272-egl-13::nls::bfp2-Lox2272-egl-13::nls::mCherry]; heSi220[lin-31p>cre]	Pn.p cell-specifc LIN-39 expression with VPC marker, integrated array (Fig. 2)
AH6139	zhIs167[egl-17p>lin-39::gfp]; heSi45[mcm-4::mCherry]	Pn.p cell-specifc LIN-39 expression with MCM-4 marker, integrated array (Fig. 2)
AH6331	zhEx670.1 [egl-17p>nls::gfp]; he317[eft-3p>Lox2272-egl-13::nls::bfp2-Lox2272-egl-13::nls::mCherry]; heSi220[lin-31p>cre]	Pn.p cell-specifc NLS::GFP expression with VPC marker, extrachromosomal array #1 (Fig. 2)
AH6332	zhEx670.2 [egl-17p>nls::gfp]; he317[eft-3p>Lox2272-egl-13::nls::bfp2-Lox2272-egl-13::nls::mCherry]; heSi220[lin-31p>cre]	Pn.p cell-specifc NLS::GFP expression with VPC marker, extrachromosomal array #2 (Fig. 2)
AH6333	zhEx670.3 [egl-17p>nls::gfp]; he317[eft-3p>Lox2272-egl-13::nls::bfp2-Lox2272-egl-13::nls::mCherry]; heSi220[lin-31p>cre]	Pn.p cell-specifc NLS::GFP expression with VPC marker, extrachromosomal array #3 (Fig. 2)
AH5949	zhEx670.1[egl-17p>nls::gfp]; heSi45[mcm-4::mCherry]	Pn.p cell-specifc NLS::GFP expression with MCM-4 marker, extrachromosomal array #1 (Fig. 2)
AH5950	zhEx670.2[egl-17p>nls::gfp]; heSi45[mcm-4::mCherry]	Pn.p cell-specifc NLS::GFP expression with MCM-4 marker, extrachromosomal array #2 (Fig. 2)
AH5219	zhEx630.1[egl-17p>lin-39::gfp]	Pn.p cell-specifc LIN-39 expression, extrachromosomal array #1 used to generate zhIs167 (Fig. S2)
AH5545	zhEx630.2[egl-17p>lin-39::gfp]	Pn.p cell-specifc LIN-39 expression, extrachromosomal array #2 (Fig. S2)
AH5546	zhEx630.3[egl-17p>lin-39::gfp]	Pn.p cell-specifc LIN-39 expression, extrachromosomal array #3 (Fig. S2)
AH5604	zhEx641.1 [egl-17p>lin-39cDNA::gfp]	Pn.p cell-specifc LIN-39 cDNA expression, extrachromosomal array #1 (Fig. S2)
AH5586	zhEx641.2 [egl-17p>lin-39cDNA::gfp]	Pn.p cell-specifc LIN-39 cDNA expression, extrachromosomal array #2 (Fig. S2)
AH5676	zhEx642.1[egl-17p>lin-39cDNA+intron1::gfp]	Pn.p cell-specifc LIN-39 cDNA expression with intron1 inserted, extrachromosomal array #1 (Fig. S2)
AH5677	zhEx642.2[egl-17p>lin-39cDNA+intron1::gfp]	Pn.p cell-specifc LIN-39 cDNA expression with intron1 inserted, extrachromosomal array #2 (Fig. S2)
AH5678	zhEx642.3[egl-17p>lin-39cDNA+intron1::gfp]	Pn.p cell-specifc LIN-39 cDNA expression with intron1 inserted, extrachromosomal array #2 (Fig. S2)
AH6103	zhEx678.1[pbx-hlh-8p>lin-39::mCherry]; ayIs7[hlh-8p>gfp]	Sex myoblast-specifc LIN-39 expression with SM marker, extrachromosomal array #1 (Fig. 3)
AH6104	zhEx678.2[pbx-hlh-8p>lin-39::mCherry]; ayIs7[hlh-8p>gfp]	Sex myoblast-specifc LIN-39 expression with SM marker, extrachromosomal array #2 (Fig. 3)
AH6054	zhEx690.1[pbx-hlh-8p>nls::mCherry]; ayIs7[hlh-8p>gfp]	Sex myoblast-specifc NLS::GFP expression with SM marker, extrachromosomal array #1 (Fig. 3)
AH6334	zhEx690.2[pbx-hlh-8p>nls::mCherry]; ayIs7[hlh-8p>gfp]	Sex myoblast-specifc NLS::GFP expression with SM marker, extrachromosomal array #2 (Fig. 3)
AH5764	zhEx650.1[pbx-ACELp>lin-39::gfp]; qyIs23[chd-3p>PH::mCherry]; qyIs10[lam-1:: gfp]	AC-specifc LIN-39 expression with AC and BM markers, extrachromosomal array #1 (Fig. 4)
AH6773	zhEx650.2[pbx-ACELp>lin-39::gfp]; qyIs23[chd-3p>PH::mCherry]; qyIs10[lam-1:: gfp]	AC-specifc LIN-39 expression with AC and BM markers, extrachromosomal array #2 (Fig. 4)
AH5920	zhEx666.1[pbx-ACELp>nls::gfp]; qyIs23[chd-3p>PH::mCherry]; qyIs10[lam-1:: gfp]	AC-specifc NLS::GFP expression with AC and BM markers, extrachromosomal array #1 (Fig. 4)
AH5921	zhEx666.2[pbx-ACELp>nls::gfp]; qyIs23[chd-3p>PH::mCherry]; qyIs10[lam-1:: gfp]	AC-specifc NLS::GFP expression with AC and BM markers, extrachromosomal array #2 (Fig. 4)
AH5881	zhEx662.1[pbx-ACELp>ceh-13::gfp]; qyIs23[chd-3p>PH::mCherry]; qyIs10[lam-1:: gfp]	AC-specifc CEH-13 expression with AC and BM markers, extrachromosomal array #1 (Fig. 4)
AH5882	zhEx662.2[pbx-ACELp>ceh-13::gfp]; qyIs23[chd-3p>PH::mCherry]; qyIs10[lam-1:: gfp]	AC-specifc CEH-13 expression with AC and BM markers, extrachromosomal array #2 (Fig. 4)
AH5878	zhEx660.1[pbx-ACELp>mab-5::gfp]; qyIs23[chd-3p>PH::mCherry]; qyIs10[lam-1:: gfp]	AC-specifc MAB-5 expression with AC and BM markers, extrachromosomal array #1 (Fig. 4)
AH5887	zhEx660.2[pbx-ACELp>mab-5::gfp]; qyIs23[chd-3p>PH::mCherry]; qyIs10[lam-1:: gfp]	AC-specifc MAB-5 expression with AC and BM markers, extrachromosomal array #2 (Fig. 4)
AH5879	zhEx661.1[pbx-ACELp>egl-5::gfp]; qyIs23[chd-3p>PH::mCherry]; qyIs10[lam-1:: gfp]	AC-specifc EGL-5 expression with AC and BM markers, extrachromosomal array #1 (Fig. 4)
AH5880	zhEx661.2[pbx-ACELp>egl-5::gfp]; qyIs23[chd-3p>PH::mCherry]; qyIs10[lam-1:: gfp]	AC-specifc EGL-5 expression with AC and BM markers, extrachromosomal array #2 (Fig. 4)
AH5910	zhEx689.1 [pbx-ACELp>lin-39::mCherry]; wgIs72 [lin-12:: gfp]	AC-specifc LIN-39 expression with LIN-12 marker, extrachromosomal array #1 (Fig. 4)
AH5912	zhEx689.2 [pbx-ACELp>lin-39::mCherry]; wgIs72 [lin-12:: gfp]	AC-specifc LIN-39 expression with LIN-12 marker, extrachromosomal array #2 (Fig. 4)
AH5706	qyIs23[chd-3p>PH::mCherry]; wgIs72 [lin-12:: gfp]	AC and LIN-12 markers (negative control in Fig.4)
AH5942	zhEx689.1 [pbx-ACELp>lin-39::mCherry]; zhIs80 [cye-1::gfp]	AC-specifc LIN-39 expression with CYE-1 marker, extrachromosomal array #1 (Fig. 4)
AH5943	zhEx689.2 [pbx-ACELp>lin-39::mCherry]; zhIs80 [cye-1::gfp]	AC-specifc LIN-39 expression with CYE-1 marker, extrachromosomal array #2 (Fig. 4)
AH5940	qyIs23[chd-3p>PH::mCherry]; zhIs80 [cye-1::gfp]	AC and CYE-1 markers (negative control in Fig.4)
AH5883	zhIs150[pbx-ACELp>lin-39::gfp]; qyIs23[chd-3p>PH::mCherry]; qyIs10[lam-1:: gfp]	AC-specifc LIN-39 expression with AC and BM markers, integrated array (Fig. 5)
AH5889	zhEx689.1 [pbx-ACELp>lin-39::mCherry]; qIs56[lag-2>gfp]	AC-specifc LIN-39 expression with LAG-2 marker, extrachromosomal array #1 (Fig. S4)
AH5913	zhEx689.2 [pbx-ACELp>lin-39::mCherry]; qIs56[lag-2>gfp]	AC-specifc LIN-39 expression with LAG-2 marker, extrachromosomal array #2 (Fig. S4)
AH5705	qyIs23[chd-3p>PH::mCherry]; qIs56[lag-2>gfp]	AC and LAG-2 markers (negative control in Fig. S4)
AH6121	zhIs165[pbx-ACELp>nls::gfp]; qyIs23[chd-3p>PH::mCherry]; qyIs10[lam-1:: gfp]	AC-specifc NLS::GFP expression with AC and BM markers, integrated array (Fig. 5)
AH5963	zhIs150[pbx-ACELp>lin-39::gfp]; heSi45[mcm-4::mCherry]	AC-specifc LIN-39 expression with MCM-4 marker, integrated array (Fig. 5)
AH6152	zhIs165[pbx-ACELp>nls::gfp]; heSi45[mcm-4::mCherry]	AC-specifc NLS::GFP expression with MCM-4 marker, integrated array (Fig. 5)
AH6146	zhIs150[pbx-ACELp>lin-39::gfp] ; fem-2(b245ts)	AC-specifc LIN-39 expression in the fem-2 (feminized) background, integrated array (Fig. 5)
AH6150	zhIs150[pbx-ACELp>lin-39::gfp] ; aff-1(tm2214); fem-2(b245ts)	AC-specifc LIN-39 expression in the fem-2 (feminized); aff-1 (fusion-defective) background, integrated array (Fig. 5)
AH6152	zhIs165[pbx-ACELp>nls::gfp] ; fem-2(b245ts)	AC-specifc NLS::GFP expression in the fem-2 (feminized) background, integrated array (Fig. 5)
AH6175	zhIs165[pbx-ACELp>nls::gfp] ; aff-1(tm2214); fem-2(b245ts)	AC-specifc NLS::GFP expression in the fem-2 (feminized); aff-1 (fusion-defective) background, integrated array (Fig. 5)
