# Supplementary material for: Prolonging somatic cell proliferation through constitutive hox gene expression in C. elegans
Source: Nat Commun. 2023 Oct 27;14:6850. doi: 10.1038/s41467-023-42644-1 (PMC10611754; doi:10.1038/s41467-023-42644-1)
Supplement: Supplementary file 15 — Source data [file 41467_2023_42644_MOESM15_ESM.zip]

Archive with 28 entries (24 files):
- FACS data/
- FACS data/EXPT1/
- FACS data/.DS_Store
- __MACOSX/FACS data/._.DS_Store
- FACS data/EXPT3/
- FACS data/EXPT2/
- FACS data/EXPT1/EXPT1_analysis.pdf
- __MACOSX/FACS data/EXPT1/._EXPT1_analysis.pdf
- FACS data/EXPT1/N2.fcs
- __MACOSX/FACS data/EXPT1/._N2.fcs
- FACS data/EXPT1/LIN39_GFP_MCM4__mCherry.fcs
- __MACOSX/FACS data/EXPT1/._LIN39_GFP_MCM4__mCherry.fcs
- FACS data/EXPT3/EXPT3_analysis.pdf
- __MACOSX/FACS data/EXPT3/._EXPT3_analysis.pdf
- FACS data/EXPT3/N2.fcs
- __MACOSX/FACS data/EXPT3/._N2.fcs
- FACS data/EXPT3/LIN39_GFP_MCM4__mCherry.fcs
- __MACOSX/FACS data/EXPT3/._LIN39_GFP_MCM4__mCherry.fcs
- FACS data/EXPT2/LIN39_GFP_MCM4__mCherry_001_003.fcs
- __MACOSX/FACS data/EXPT2/._LIN39_GFP_MCM4__mCherry_001_003.fcs
- FACS data/EXPT2/LIN39_GFP_MCM4__mCherry_002.fcs
- __MACOSX/FACS data/EXPT2/._LIN39_GFP_MCM4__mCherry_002.fcs
- FACS data/EXPT2/N2.fcs
- __MACOSX/FACS data/EXPT2/._N2.fcs
- FACS data/EXPT2/EXP2_analysis.pdf
- __MACOSX/FACS data/EXPT2/._EXP2_analysis.pdf
- Source_data_for_figures.xlsx
- __MACOSX/._Source_data_for_figures.xlsx
