# Supplementary material for: Prolonging somatic cell proliferation through constitutive hox gene expression in C. elegans
Source: Nat Commun. 2023 Oct 27;14:6850. doi: 10.1038/s41467-023-42644-1 (PMC10611754; doi:10.1038/s41467-023-42644-1)
Supplement: Supplementary file 15 — Source data [file 41467_2023_42644_MOESM15_ESM.zip › Source_data_for_figures.xlsx]

## Sheet: Figure 1C
ev	ev; zif-1	lin-39i	lin-39i; zif-1
22	17	12	18
22	22	21	8
22	22	22	6
22	22	20	8
20	22	22	9
22	21	22	19
22	22	12	7
22	18	16	8
21	22	22	7
22	22	16	8
22	22	22	10
22	22	17	10
22	22	14	9
22	22	9	18
22	20	22	11
22	8	22	10
22	22	22	4
22	22	22	11
22	22	18	7
22	22	22	8
22	22	16	10
	15	22	9
	22	13	14
		15	18
		22	15
		15	7
		22	6
			19

## Sheet: Figure2A
nls::gfp	lin-39::gfp
11	12
11	19
11	12
11	15
11	13
11	14
11	12
11	14
11	11
11	14
11	17
11	13
11	16
11	14
11	11
11	11
11	11
11	13
11	12
11	11
11	13
11	14
11
11
11
11
11
11
11
11
11
11
11
11
11
11
11
11
11
11
11
11
11
11
11
11

## Sheet: Figure2B`
nls::gfp	lin-39::gfp normal ind.	lin-39::gfp over-ind.
22	22	32
22	27	28
22	22	37
22	23	27
22	22	30
22	24	26
22	26	27
22	22	22
22	22	25
22	22	29
22	22	22
22	23	28
22	24
22	26
22	22
22	30
22	22
22	25
22	35
22	25
22	25
22	22
22	23
22	26
22	22
22	22
22

## Sheet: Figure2C`
		% MCM-4	n
zhIs nls::gfp	L4	100	21
zhIs lin-39::gfp	L4	100	20
zhIs nls::gfp	adult	0	20
zhIs lin-39::gfp	adult	32	22

## Sheet: Figure3B`
nls::mCherry	lin-39::mCherry
16	16
16	16
16	16
16	19
16	47
16	22
16	17
16	16
16	28
16	39
16	16
16	16
16	24
16	16
16	16
16	30
16	16
8	48
8	16
16	16
16	16
16	16
16	28
16	16
16	16
16	47
16	16
16	19
16	16
16	16
16	16
16	28
16	16
16	27
16	26
16	16
16	27
16	16
16	16
16	50
16	8
	8

## Sheet: Figure4B`
nls::gfp	lin-39::gfp
1	2
1	1
1	1
1	4
1	2
1	1
1	2
1	2
1	5
1	1
1	1
1	1
1	4
1	4
1	1
1	10
1	3
1	1
1	2
1	11
1	1
1	2
1	5
1	2
1	2
1	9
1	1
1	3
1	7
1	1
1	3
1	18
1
1	17
1	1
1	1
1	1
1	1
1	1
1	1
1	1
1	1
2	1
1	1
1	1
	1
	4
	17
	8
	1
	1
	1
	5
	1
	1
	2
	2
	1
	1
	1
	2
	3
	8
	4
	5
	4
	1
	2
	1
	1
	1
	1
	1
	8
	5
	1
	2
	2
	7
	4
	1
	1
	1
	1
	1
	2
	4
	1
	1
	1
	1
	3
	1
	1
	2
	1
	1
	1
	1
	2
	1
	1
	1

## Sheet: Figure4C`
control	zhEx lin-39::mCherry 1 AC	zhEx lin-39::mCherry >1 ACs
0	100	100
0	100	100
0	100	100
0	100	100
0	100	100
0	100	100
0	100	0
0	100	0
0	100	0
0	0	0
	0	0
	0	0
	0	0
	0	100
	0	100
	0	100
	0	100
	0
	0
	0
	0
	0
	0

## Sheet: Figure 4D`
control 1 AC	lin-39::mCherry 1 AC	lin-39::mCherry >1 ACs
0	0	50
0	0	80
0	0	50
0	0	100
0	0	75
0	0	100
0	0	0
0	0	75
0	0	100
0	0	0
0	0	50
0	0	0
0	0	0
0	0	80
0	0	0
0	0	0
0	0
0	0
0	0
0	0
0	0
0	0
0	0
0	0
0	0
0
0
0

## Sheet: Figure 5C`
		% MCM-4	n
zhIs nls::gfp	L3-L4 Larvae	100	60
zhIs lin-39::gfp	L3-L4 Larvae	100	36
zhIs nls::gfp	1st day adulthood	0	42
zhIs lin-39::gfp	1st day adulthood	29	43
zhIs nls::gfp	older adults	0	89
zhIs lin-39::gfp	older adults	19	86

## Sheet: Figure S2A
zhEx lin-39::gfp	zhIs lin-39::gfp
17	12
18	19
11	12
11	15
16	13
16	14
14	12
14	14
15	11
11	14
19	17
14	13
15	16
11	14
12	11
11	11
15	11
11	13
14	12
11	11
12	13
14	14
12
12
12
11
11
11
19

[truncated: 11 more sheets: Figure S2B``, Figure S4A, Figure S4C`, Figure S4C``, Figure S5A, Figure S5B, Figure S5C, Figure S6, Figure S7A, Figure S7A`, Figure S7B`]
